# Supplementary material for: Intravenous neutralization of vascular endothelial growth factor reduces vascular function/permeability of the ovary and prevents development of OHSS-like symptoms in rhesus monkeys
Source: J Ovarian Res. 2017 Jul 6;10:41. doi: 10.1186/s13048-017-0340-5 (PMC5501270; doi:10.1186/s13048-017-0340-5)
Supplement: Supplementary file 2 — Follicular Fluid/Aspiration Analyses of Control COS and COS + Avastin Pre-hCG Stimulations. Excel Spreadsheet. (XLSX 11 kb) [file 13048_2017_340_MOESM2_ESM.xlsx]

## Sheet: Supplemental Table I
Supplemental Table I: Follicular Fluid/Aspiration Analyses of Control COS and COS+Avastin Pre-hCG Stimulations
		Control (n=7)	Anti-VEGF Avastin (n=6)
	Total # Oocytes	59.4±27.5	73.3±24.9
	MII	28.8±14.6	29.5±14.5
	MI	14.8±5.2	19.7±5.4
	GV	11.7±6.8	19±7.1
Intrafollicular	P4	3869.4±875	2404.2±892.4
	ANGPT1	2776.4±874.8	4405.6±1468.3
	ANGPT2	134274.2±68435.5	160166.7±35029.9
	ANGPT2/1	175.5±109.3	90.6±39.9
	# viable LGCs (x106)	1.7±0.3	2.9±1
	% LGC Viability	91.1±1.9	80.3±5.5
